# Supplementary material for: Differential effects of cisplatin on cybrid cells with varying mitochondrial DNA haplogroups
Source: PeerJ. 2020 Oct 1;8:e9908. doi: 10.7717/peerj.9908 (PMC7533064; doi:10.7717/peerj.9908)
Supplement: Supplemental Information 5 — Raw and normalized data for the L, A, B, and D haplogroups for the JC-1 assay. Values were normalized to the L untreated average. These values were used to mitochondrial membrane potential. [file peerj-08-9908-s005.xlsx]

## Sheet: JC-1
L Normalized
11.17 U	11.17 T	11.30 U	11.30 T	11.31 U	11.31 T	11.38 U	11.38 T	13.124 U	13.124 T	13.125 U	13.125 T	13.126 U	13.126 T		L-Unt	L-Treated	A+B-Unt	A+B-treated	D-Unt	D-treated
1.20612	1.17317	0.987424	1.18776	0.860208	1.00166	1.09468	1.17284	0.755433	0.652612	0.793956	1.21021	1.80375	0.931728		104	126	91	104	157	122
1.17711	1.07151	0.786161	1.16875	0.760299	0.907936	1.02531	1.16896	0.930901	0.604759	0.795258	1.19888	1.59056	0.944162		70	78	231	215	85	120
1.10338	1.04405	0.923141	1.11027	0.811547	0.932203	1.02019	1.05001	0.647398	0.631315	0.700289	1.0929	1.54003	1.04966		83	94	207	166	101	110
1.16336	1.09893	1.02858	1.10698	0.811816	1.01893	0.989281	1.09799	0.676211	0.592921	0.662623	1.17657	1.42276	0.569147		102	135	61	61	166	108
1.01524	1.17741	0.849568	1.08295	0.849886	1.28888	1.05205	1.11199	0.709479	0.578522	0.724178	1.1939	1.66973	0.752972		122	119
1.03732	1.06655	1.01171	1.22818	0.830018	1.15825	0.980252	1.08976	0.734255	0.673858	0.772582	1.22676	1.22517	1.10298		73	120
1.0161	1.08239	0.474031	0.403962	0.765285	1.08308	0.953653	1.07173	1.62542	1.79964	0.749791	1.15349	1.12865	1.08241		153	87
1.02823	1.10605	0.500126	0.381326	0.782584	1.26401	1.00715	1.09091	1.46464	1.46323	0.67338	1.32211	1.84081	0.49699		101	108.429	147.5	136.5	127.25	115
1.11693	1.70983	0.598391	0.394054	0.79354	0.727322	1.01401	1.4265	1.64545	1.13208
0.937172	1.45804	0.418005	0.418513	0.784024	0.824179	0.908485	1.09562	1.50892	1.56271
0.947993	1.31334	0.428677	0.415461	0.853867	0.852218	0.956089	1.08056	1.51858	1.53112
0.919265	1.28151	0.439715	0.493802	0.842893	0.885921	0.939088	1.16456	1.50611	1.84193
0.929207	1.46861			0.919503	0.830471	1.12174	1.50918	1.65565	1.73931
1.01077	1.56612			0.851156	0.732327	1.07545	1.45575	1.69398	1.83119
				0.962776	0.766646	1.03841	1.2815
				0.78371	0.753355	0.945167	1.36452
						1.0922	1.83719
						0.961264	1.64618
						1.03241	1.62989
						1.02125	1.59324
						1.12707	1.72594
						1.16202	1.92892
1.04344	1.25839	0.703794	0.782667	0.828945	0.939212	1.02351	1.34517	1.21946	1.18823	0.734007	1.19685	1.52768	0.866257
B Normalized					A Normalized					D Normalized
12.40 U	12.40 T	13.68 U	13.68 T		11.14 U	11.14 T	11.16 U	11.16 T		11.18 U	11.18 T	11.29 U	11.29 T	12.41 U	12.41 T	13.55 U	13.55 T
2.3564	1.83629	0.855006	0.663118		1.29058	1.66052	2.93857	2.43087		0.867909	1.681	0.832978	0.631512	1.56891	1.48092	1.621	1.09948
2.06394	1.51349	0.77504	0.571584		1.05104	1.31075	2.27064	2.22202		1.71841	1.63749	0.790604	0.603887	0.924142	1.08381	1.74426	1.06686
1.94452	1.70672	0.704541	0.569576		0.970179	1.24292	2.23184	2.00182		2.27868	0.934282	0.79072	0.572724	0.835701	1.03652	1.65631	1.07484
2.07403	1.44591	0.689121	0.661991		0.950545	1.12371	2.63963	2.17095		1.39448	1.10022	0.574749	0.61508	0.839701	0.981923	1.61104	0.92889
2.16129	1.70195	0.769634	0.609859		1.01181	1.08868	2.22345	2.08004		1.5707	1.27385	0.732556	0.570553	0.932918	0.981456	1.7615	1.20597
1.88488	1.83089	0.72938	0.5716		1.12495	1.00695	1.99601	2.00242			0.888558	0.901464	0.583326	0.936167	1.05746	1.57365	1.11503
1.98214	1.69959	0.59381	0.645081		1.03626	1.04181	2.04655	2.09579			1.27459	0.919141	1.21334			1.60827	1.17528
2.09255	1.56962	0.456856	0.577641		1.13543	0.93587	2.15557	2.16538			0.956829	0.844584	1.14454			1.69345	0.991809
		0.437276	0.610436		1.43351	0.918603						0.875532	1.22361
		0.470507	0.628785		0.902057	0.914269						0.803343	1.28533
		0.511449	0.647635		0.947359	1.01847						0.831197	1.28601
		0.497529	0.599218		0.78599	0.806886						0.873789	1.21597
		0.472824	0.634387		0.462609	1.03092						0.928112	2.01314
		0.508561	0.594166		0.455006	0.997266						0.977612	1.9164
2.06997	1.66306	0.60511	0.61322		0.450941	0.925754						0.873002	1.86826
					0.516661	0.921905						1.00248	1.80785
						0.928278						0.92742	1.82864
						0.884074				1.56604	1.21835	0.851722	1.19883	1.00626	1.10368	1.65869	1.08227
					0.907807	1.04209	2.31278	2.14616
