# Supplementary material for: Differential effects of cisplatin on cybrid cells with varying mitochondrial DNA haplogroups
Source: PeerJ. 2020 Oct 1;8:e9908. doi: 10.7717/peerj.9908 (PMC7533064; doi:10.7717/peerj.9908)
Supplement: Supplemental Information 7 — The Raw and Normalized data for the additional ARPE-19 experiments ran to verify the results from the JC-1 assay. [file peerj-08-9908-s007.xlsx]

## Sheet: Red Object Count
Vessel Name: JC1 Steven 51720
Metric: Red Mean Intensity / Green Mean Intensity
Cell Type: ARPE19
Passage: 1
Notes:
Analysis: Test JC1
Date Time	Elapsed	ARPE19 (1) 35K / well,NT	ARPE19 (1) 35K / well,20	ARPE19 (1) 35K / well,40	ARPE19 (1) 35K / well,NT (Std Dev Img)	ARPE19 (1) 35K / well,20 (Std Dev Img)	ARPE19 (1) 35K / well,40 (Std Dev Img)
2020-05-17 11:34:00	0	1.89935	2.06979	2.05198	0.14477	0.160796	0.161732
This is the average red count of the 7 replicates per condition, with STDEV, at all time points
This was used for the PRISM file
Vessel Name: cisplatin steven test 52220
Metric: Red Object Count (Per Image)
Notes:
Analysis: Steven Red 52320_Copy
Date Time	Elapsed	arpe19 (1) 35K / well,NT	arpe19 (1) 35K / well,20	arpe19 (1) 35K / well,40	arpe19 (1) 35K / well,NT (Std Dev Img)	arpe19 (1) 35K / well,20 (Std Dev Img)	arpe19 (1) 35K / well,40 (Std Dev Img)
2020-05-22 19:00:00	00:00:00	928.275	931.475	905.5	89.7164	76.1281	59.5418
2020-05-22 23:00:00	4	1044.33	1013.27	970.95	92.5558	74.979	62.9106
2020-05-23 03:00:00	8	1140.53	1064.08	995.775	93.9599	75.0806	57.3149
2020-05-23 07:00:00	12	1240.72	1077.35	1002.27	99.4072	66.1849	58.1541
2020-05-23 11:00:00	16	1381.9	1073.4	994.8	98.7542	66.2632	59.3608
2020-05-23 15:00:00	20	1535.7	1061.45	985.45	102.925	68.7813	59.5263
2020-05-23 19:00:00	24	1667.03	1052.5	972.75	105.445	74.5884	60.4024
2020-05-23 23:00:00	28	1776.28	1041.83	963.65	107.547	76.39	64.3992
2020-05-24 03:00:00	32	1863.42	1035.33	958.3	106.369	77.9334	69.8097
2020-05-24 07:00:00	36	1926.9	1028.42	947.75	110.894	80.0816	73.7458
2020-05-24 11:00:00	40	1969.05	1023.23	944.675	115.153	80.8517	74.4396

## Sheet: Red over Green Intensity
This is the PER WELL DATA
Vessel Name: JC1 Steven 51720
Metric: Red Mean Intensity / Green Mean Intensity
Cell Type: ARPE19
Analysis: Test JC1
Date Time	Elapsed	NT ARPE19 (1) 35K / well (A5)	NT ARPE19 (1) 35K / well (B5)	NT ARPE19 (1) 35K / well (C5)	NT ARPE19 (1) 35K / well (D5)	NT ARPE19 (1) 35K / well (E5)	NT ARPE19 (1) 35K / well (F5)	NT ARPE19 (1) 35K / well (G5)	20 ARPE19 (1) 35K / well (A6)	20 ARPE19 (1) 35K / well (B6)	20 ARPE19 (1) 35K / well (C6)	20 ARPE19 (1) 35K / well (D6)	20 ARPE19 (1) 35K / well (E6)	20 ARPE19 (1) 35K / well (F6)	20 ARPE19 (1) 35K / well (G6)	40 ARPE19 (1) 35K / well (A7)	40 ARPE19 (1) 35K / well (B7)	40 ARPE19 (1) 35K / well (C7)	40 ARPE19 (1) 35K / well (D7)	40 ARPE19 (1) 35K / well (E7)	40 ARPE19 (1) 35K / well (F7)	40 ARPE19 (1) 35K / well (G7)
2020-05-17 11:34:00	0	1.76039	1.79678	1.82319	2.03238	2.06024	1.97173	1.85074	2.26793	2.14393	1.91881	2.07105	1.95236	2.08472	2.04976	2.04324	1.94509	2.0666	1.96466	2.01701	2.14826	2.17899
This is the average of the 7 replicates listed above per condition along with the STDEV
This was used in the PRISM file for graphing
Vessel Name: JC1 Steven 51720
Metric: Red Mean Intensity / Green Mean Intensity
Cell Type: ARPE19
Passage: 1
Notes:
Analysis: Test JC1
Date Time	Elapsed	ARPE19 (1) 35K / well,NT	ARPE19 (1) 35K / well,20	ARPE19 (1) 35K / well,40	ARPE19 (1) 35K / well,NT (Std Dev Img)	ARPE19 (1) 35K / well,20 (Std Dev Img)	ARPE19 (1) 35K / well,40 (Std Dev Img)
2020-05-17 11:34:00	0	1.89935	2.06979	2.05198	0.14477	0.160796	0.161732
