# Supplementary material for: Differential effects of cisplatin on cybrid cells with varying mitochondrial DNA haplogroups
Source: PeerJ. 2020 Oct 1;8:e9908. doi: 10.7717/peerj.9908 (PMC7533064; doi:10.7717/peerj.9908)
Supplement: Supplemental Information 9 — Raw and normalized data for the L, A, B, and D haplogroups. Values were normalized to the L untreated average. These values were used to evaluate cell cytotoxicity as well as growth rate. [file peerj-08-9908-s009.xlsx]

## Sheet: Sheet1
ARPE-19	Raw Data
L Haplogroup
Cybrid #
			13.124																13.126	L												11.31	11.17
																	Plate Title															Plate Title
			1	Basal Media	Cyb Media	Untreated	Treated	Lysed	Positive Control	8	9	10	11	12				1	2	3	4	5	6	7	8	9	10	11	12				1	2	3	4	5	6	7	8	9	10	11	12
			-0.001	-0.001	-0.001	0	-0.001	-0.001	-0.001	-0.001	-0.001	-0.001	-0.001	-0.001			A	-0.001	-0.002	-0.001	-0.002	-0.001	-0.001	-0.002	-0.002	-0.001	-0.002	-0.002	-0.002	Delta OD		A	-0.001	-0.001	-0.001	0	0	0	0	-0.001	-0.001	-0.001	-0.001	-0.001	Delta OD
			-0.001	0.027	0.074	0.751	1.285	2.926	0.833	-0.001	-0.001	-0.001	-0.001	-0.001			B	-0.002	1.09	-0.002	1.371	-0.002	3.338	-0.001	-0.001	-0.001	-0.001	-0.002	-0.002			B	-0.001	0.023	0.061	0.321	0.638	1.358	0.881	-0.001	-0.001	-0.001	-0.001	-0.001
			-0.001	0.027	0.075	0.82	1.19	2.912	0.796	-0.001	-0.001	-0.001	-0.001	-0.001			C	-0.001	1.399	-0.001	2.33	-0.001	3.296	-0.001	-0.001	-0.001	-0.001	-0.001	-0.001			C	-0.001	0.022	0.077	0.388	0.856	1.353	3.497	-0.001	3.376	-0.001	-0.001	-0.001
			-0.001	0.028	0.071	0.695	1.203	2.534	0.812	-0.001	-0.001	-0.001	-0.001	-0.001			D	-0.001	1.437	-0.001	1.828	-0.001	3.4	-0.001	-0.001	-0.001	-0.001	-0.001	-0.001			D	-0.001	0.03	0.085	0.621	0.568	2.354	0.496	-0.001	-0.001	-0.001	-0.001	-0.001
			-0.001	0.028	0.072	0.234	0.26	2.852	0.81	-0.001	-0.001	-0.001	-0.001	-0.001			E	-0.001	-0.001	-0.001	-0.001	-0.001	-0.001	-0.001	-0.001	-0.001	-0.001	-0.001	-0.001			E	-0.001	-0.001	-0.001	0.638	1.235	1.196	-0.001	-0.001	-0.001	-0.001	-0.001	-0.001
			-0.001	0.024	0.076	0.22	0.154	2.114	0.794	-0.001	0	-0.001	-0.001	-0.001			F	-0.001	-0.001	-0.001	-0.001	-0.001	-0.001	-0.001	-0.001	-0.001	-0.001	0	-0.001			F	-0.001	-0.001	-0.001	1.502	0.829	1.354	-0.001	-0.001	-0.001	-0.001	-0.001	-0.001
			-0.001	0.025	0.073	0.162	0.23	3.014	0.814	-0.001	-0.001	-0.001	-0.001	0			G	-0.001	-0.001	-0.001	-0.001	-0.001	-0.001	-0.001	-0.001	-0.001	-0.001	-0.001	-0.001			G	-0.001	-0.001	0	1.079	1.139	1.726	0	-0.001	-0.001	0	-0.001	-0.001
			-0.001	-0.001	0	-0.001	0	-0.001	0	0	0	-0.001	-0.001	-0.001			H	-0.001	-0.001	-0.001	-0.001	-0.001	-0.001	-0.001	-0.001	-0.001	-0.001	-0.001	-0.001			H	-0.001	-0.001	0	-0.001	-0.001	-0.001	0	0	0	-0.001	-0.001	-0.001
			13.124	Basal Media	Cyb Media	Untreated	Treated	Lysed	Positive Control
				0.027	0.074	0.751	1.285	2.926	0.833										U		Tx		Lysed										11.17	basal	CM	U	T	Lysed	Positive control		11.31	basal	CM	U	T	Lysed	Positive control
				0.027	0.075	0.82	1.19	2.912	0.796										1.09		1.371		3.338											0.023	0.061	0.321	0.638	1.358	0.881			0.023	0.061	0.638	1.235	1.196	0.881
				0.028	0.071	0.695	1.203	2.534	0.812										1.399		2.33		3.296											0.022	0.077	0.388	0.856	1.353	3.497			0.022	0.077		0.829	1.354	3.497
			average	0.0273333	0.0733333	0.755333	1.226	2.79067	0.813667										1.437		1.828		3.4											0.03	0.085	0.621	0.568	2.354	0.496			0.03	0.085	1.079	1.139	1.726	0.496
background	cybrid media - basal media		bkgd	0.046																													average	0.025	0.0743333	0.443333	0.687333	1.68833	1.62467	#DIV/0!	#DIV/0!	0.025	0.0743333	0.8585	1.06767	1.42533	1.62467
																		Background	0.156
						0.723	1.257	2.898																										background	0.0493333
						0.792	1.162	2.884											1.091		1.372		3.339
						0.667	1.175	2.506											1.4		2.331		3.297													0.321	0.638	1.358						0.638	1.235	1.196
																			1.438		1.829		3.401													0.388	0.856	1.353						0	0.829	1.354
% cytotoxicity	(Cisplatin treated - Untreated)/(Lysed - Untreated)																																			0.621	0.568	2.354						1.079	1.139	1.726
																		Cytotoxicity
						0.245517													0.125
						0.176864													0.490775
						0.276237													0.199185															Cytotoxicity Levels		0.305689								1.06989
																																				0.484974								0.61226
																																				-0.0305828								0.0927357
A Haplogroup
			11.14	A														11.16
	Plate Title
		1	2	3	4	5	6	7	8	9	10	11	12					Basal Media	Cyb Media	Untreated	Treated	Lysed	Positive Control
	A	-0.001	-0.001	-0.001	-0.001	-0.001	-0.002	-0.001	-0.001	-0.001	-0.001	-0.001	-0.001	Delta OD			A	0.028	0.072	0.234	0.26	2.852	0.81
	B	-0.001	0.988	-0.001	1.289	-0.001	3.43	-0.001	-0.001	-0.001	-0.001	-0.001	-0.001				B	0.024	0.076	0.22	0.154	2.114	0.794		Zeros were deleted from table
	C	-0.001	0.802	-0.001	1.228	-0.001	3.81	-0.001	-0.001	-0.001	-0.001	-0.001	-0.001				C	0.025	0.073	0.162	0.23	3.014	0.814
	D	-0.001	0.603	-0.001	1.177	-0.001	3.617	-0.001	-0.001	-0.001	-0.001	-0.001	-0.001				average	0.0256667	0.0736667	0.205333	0.214667	2.66	0.806
	E	-0.001	-0.001	-0.001	-0.001	-0.001	-0.001	-0.001	-0.001	-0.001	-0.001	-0.001	-0.001				bkgd	0.048
	F	-0.001	-0.001	-0.001	-0.001	-0.001	-0.001	-0.001	-0.001	-0.001	-0.001	-0.001	-0.001
	G	-0.001	-0.001	-0.001	-0.001	-0.001	-0.001	-0.001	-0.001	-0.001	-0.001	-0.001	-0.001					minus background
	H	-0.001	-0.001	-0.001	-0.001	-0.001	-0.001	-0.001	-0.001	-0.001	-0.001	-0.001	-0.001							0.234	0.26	2.852
																				0.22	0.154	2.114
																				0.162	0.23	3.014
																		% cytotoxicity
																				0.00993125
			U		T		Lysed													-0.0348469
			0.988		1.289		3.43													0.0238429
			0.802		1.228		3.81
			0.603		1.177		3.617
		Average	0.797667		1.23133		3.619
		Background		0.156
			0.988		1.289		3.43
			0.802		1.228		3.81
			0.603		1.177		3.617
		Cytotoxicity =
			0.12326
			0.141622
			0.190445
B Haplogroup
		12.4	basal														13.68	B														13.68	B
	Plate Title		basal	cyb med	untreated	treated	lysed	postive ctrl									Plate Title															Plate Title
		1	2	3	12.40 25k			7	8									1	2	3	4	5	6	7	8	9	10	11	12				1	2	3	4	5	6	7	8	9	10	11	12
	A	-0.001	-0.001	-0.001	-0.001	0	0	0	-0.001								A	0	0	0	0	0	-0.001	0	0	0	0	0	0	Delta OD		A	-0.001	-0.001	0	0	0	-0.001	0	-0.001	-0.001	-0.001	-0.001	-0.001	Delta OD
	B	-0.001	0.027	0.326	0.657	1.019	2.423	0.308	-0.001								B	-0.001	-0.001	-0.001	-0.001	0	-0.001	-0.001	-0.001	-0.001	-0.001	0	-0.001			B	-0.001	0	-0.001	-0.001	-0.001	0	-0.001	-0.001	-0.001	-0.001	-0.001	-0.001
	C	-0.001	0.034	0.329	0.722	1.045	2.403	0.293	-0.003								C	-0.001	-0.001	-0.001	-0.001	-0.001	0	0	0	0	-0.001	0	-0.001			C	-0.001	-0.001	-0.001	-0.001	-0.001	-0.001	-0.001	-0.001	-0.001	-0.001	-0.001	-0.001
	D	-0.001	0.027	0.316	1.077	1.04	2.411	0.267	-0.001								D	-0.001	0	0	0.033	0.358	1.018	1.175	3.736	0.48	0	0	-0.001			D	-0.001	-0.001	-0.001	-0.001	-0.001	0	-0.001	0	-0.001	-0.001	-0.001	-0.001
	E	-0.001	-0.001	-0.001	1.256	1.25	2.432	-0.001	-0.001								E	-0.001	-0.001	-0.001	0.032	0.372	0.989	1.14	3.272	0.559	0	0	-0.001			E	-0.001	-0.001	-0.001	-0.001	-0.001	0.72	2.914	1.438	1.013	0.065	0.024	-0.001
	F	-0.001	-0.001	-0.001	0.883	1.166	2.707	-0.001	-0.001								F	-0.001	-0.001	-0.001	0.032	0.36	1.017	1.138	2.897	0.556	0	0	-0.001			F	-0.001	-0.001	-0.001	-0.001	-0.001	0.773	2.803	1.491	0.908	0.071	0.027	-0.001
	G	0	0	0	0.849	1.27	2.548	-0.001	-0.001								G	0	0	0	0	0	0	0	0	0	0	0	0			G	-0.001	-0.001	-0.001	-0.001	-0.001	0.771	2.876	1.674	1.059	0.073	0.026	-0.001
	H	0	0	0	12.40 50k	0	0	0	0								H	0	0	0	0	0	0	0	0	0	0	0	0			H	0	0	0	-0.001	-0.001	0	0	0	0	-0.001	-0.001	-0.001
																																						pos ctrl	lysed	t	u	cyb	basal
		12.40 (25k)																															pos ctrl	lysed	t	u	cyb	basal
		basal	cyb	u	t	lysed	pos ctrl																										0.72	2.914	1.438	1.013	0.065	0.024
		0.027	0.326	0.657	1.019	2.423	0.308																										0.773	2.803	1.491	0.908	0.071	0.027
		0.034	0.329	0.722	1.045	2.403	0.293												basal	cyb	u	t	lysed	pos ctrl									0.771	2.876	1.674	1.059	0.073	0.026
		0.027	0.316	1.077	1.04	2.411	0.267												0.033	0.358	1.018	1.175	3.736	0.48
		0.0293333	0.323667	0.818667	1.03467	2.41233	0.289333												0.032	0.372	0.989	1.14	3.272	0.559
		minus bkgd		0.818667	1.03467	2.41233													0.032	0.36	1.017	1.138	2.897	0.556
																			0.0323333	0.363333	1.008	1.151	3.30167	0.531667
		background	cybrid media - basal media																minus bkgd		0.98	1.123	3.27367
			0.294333
																			background	cybrid media - basal media
		% cytotoxicity	(Cisplatin treated - Untreated)/(Lysed - Untreated)																	0.331
			0.135536
		12.40 (50k)																			0.99	1.147	3.708
		basal	cyb	u	t	lysed	pos ctrl														0.961	1.112	3.244
		0.027	0.326	1.256	1.25	2.432	0.308														0.989	1.11	2.869
		0.034	0.329	0.883	1.166	2.707	0.293
		0.027	0.316	0.849	1.27	2.548	0.267
		0.0293333	0.323667	0.996	1.22867	2.56233	0.289333
		minus bkgd		0.996	1.22867	2.56233													Cytotoxicity levels		0.0577631
																					0.066141
		background	cybrid media - basal media																		0.0643617
			0.294333
		% cytotoxicity	(Cisplatin treated - Untreated)/(Lysed - Untreated)
			0.148542
		1.256	1.25	2.432
		0.883	1.166	2.707
		0.849	1.27	2.548
Cytotoxicity Levels		-0.00510204
		0.155154
		0.247793
D Haplogroup
																11.18	D
11.29	D														Plate Title																			Plate Title		basal	cyb med	postive ctrl		untreated	treated	lysed
1	2	3	4	5	6	7	8	9	10	11	12					1	2	3	4	5	6	7	8	9	10	11	12								1	2	3	4	5	13.55 25k	7	8	9
-0.001	-0.002	-0.001	-0.001	-0.001	-0.001	-0.001	-0.001	-0.001	-0.001	-0.001	-0.001	Delta OD			A	-0.002	-0.002	-0.002	-0.002	-0.001	-0.001	-0.001	-0.001	-0.001	-0.002	-0.002	-0.002	Delta OD						A	-0.001	-0.001	-0.001	0	-0.001	-0.001	-0.001	0	0	Delta OD
-0.001	0.032	0.159	-0.001	1.333	-0.001	1.876	-0.001	3.148	-0.001	0.307	-0.001				B	-0.002	0.849	-0.001	0.908	-0.001	3.23	-0.001	-0.001	-0.001	-0.001	-0.001	-0.001							B	-0.001	0.027	0.326	0.308	-0.001	0.742	0.804	2.742	-0.001
-0.001	0.031	0.182	-0.001	1.581	-0.001	2.029	-0.001	3.159	-0.001	0.284	-0.001				C	-0.001	0.819	-0.001	1.01	-0.001	3.176	-0.001	-0.001	-0.001	-0.001	-0.001	-0.001							C	-0.001	0.034	0.329	0.293	-0.003	0.792	0.842	2.618	-0.001
-0.001	0.032	0.222	-0.001	1.294	-0.001	1.649	-0.001	3.713	-0.001	0.278	-0.001				D	-0.001	0.881	-0.001	1.021	-0.001	3.263	-0.001	-0.001	-0.001	-0.001	-0.001	-0.001							D	-0.001	0.027	0.316	0.267	-0.001	0.838	0.847	1.789	-0.001
-0.001	0	-0.001	0	0	-0.001	-0.001	-0.001	-0.001	0	-0.001	0				E	-0.001	-0.001	0	-0.001	0	-0.001	-0.001	-0.001	-0.001	0	-0.001	-0.001							E	-0.001	-0.001	-0.001	-0.001	-0.001	0.938	1.105	2.491	-0.001
-0.001	-0.001	-0.001	-0.001	-0.001	-0.001	-0.001	-0.001	-0.001	0	-0.001	-0.001				F	-0.001	-0.001	-0.001	-0.001	-0.001	-0.001	-0.001	-0.001	-0.001	-0.001	-0.001	-0.001							F	-0.001	-0.001	-0.001	-0.001	-0.001	0.814	0.972	2.442	-0.001
-0.001	-0.001	-0.001	-0.001	-0.001	-0.001	-0.001	-0.001	-0.001	-0.001	-0.001	-0.001				G	-0.001	-0.001	-0.001	-0.001	-0.001	-0.001	-0.001	-0.001	-0.001	-0.001	-0.001	-0.001							G	0	0	0	-0.001	-0.001	0.684	0.886	2.352	0
-0.001	-0.001	-0.001	-0.001	-0.001	0	-0.001	-0.001	-0.001	-0.001	-0.001	-0.001				H	-0.001	-0.001	-0.001	-0.001	-0.001	-0.001	-0.001	-0.001	-0.001	-0.001	-0.001	-0.001							H	0	0	0	0	0	13.55 50k	0	0	0
																																							13.55 (25k)
																	U		Tx		Lysed																		basal	cyb	u	t	lysed	pos ctrl
																	0.849		0.908		3.23																		0.027	0.326	0.742	0.804	2.742	0.308
	Basil media		Cybrid media		Untreated		Treated		Lysed		Positive Control						0.819		1.01		3.176																		0.034	0.329	0.792	0.842	2.618	0.293
	0.032		0.159		1.333		1.876		3.148		0.307						0.881		1.021		3.263																		0.027	0.316	0.838	0.847	1.789	0.267
	0.031		0.182		1.581		2.029		3.159		0.284					Average	0.849667		0.979667																				0.0293333	0.323667	0.790667	0.831	2.383	0.289333
	0.032		0.222		1.294		1.649		3.713		0.278																												minus bkgd		0.790667	0.831	2.383
																Background	0.156
Avg.	0.0316667		0.187667		1.40267		1.85133		3.34		0.289667																												background	cybrid media - basal media
																	0.849		0.908		3.23																			0.294333
																	0.819		1.01		3.176
	Background = Cybrid media - Basil Media					0.156											0.881		1.021		3.263																		% cytotoxicity	(Cisplatin treated - Untreated)/(Lysed - Untreated)
																																								0.0253297
					1.333		1.876		3.148							Cytotoxicity		0.05478
					1.581		2.029		3.159																														13.55 (50k)
					1.294		1.649		3.713																														basal	cyb	u	t	lysed	pos ctrl
																	0.0247795																						0.027	0.326	0.938	1.105	2.491	0.308
																	0.0810352																						0.034	0.329	0.814	0.972	2.442	0.293
																	0.0587741																						0.027	0.316	0.684	0.886	2.352	0.267
		Cytotoxicity = (Tx - U)/ (Lysed - U)																																					0.0293333	0.323667	0.812	0.987667	2.42833	0.289333
																																							minus bkgd		0.812	0.987667	2.42833
				0.299174
				0.283904																																			background	cybrid media - basal media
				0.146755																																				0.294333
																																							% cytotoxicity	(Cisplatin treated - Untreated)/(Lysed - Untreated)
																																								0.108682
																																									0.938	1.105	2.491
																																									0.814	0.972	2.442
																																									0.684	0.886	2.352
																																							Cytotoxicity Levels		0.107534
																																									0.0970516
																																									0.121103
[truncated: 43 more columns]
